# Supplementary material for: An ant colony optimization algorithm for phylogenetic estimation under the minimum evolution principle
Source: BMC Evol Biol. 2007 Nov 15;7:228. doi: 10.1186/1471-2148-7-228 (PMC2211314; doi:10.1186/1471-2148-7-228)
Supplement: Additional File 1 — An ant colony optimization algorithm for phylogenetic estimation under the minimum evolution principle – supplementary material. The supplementary file includes discussions on the structure of the EPT matrices as well as how we generate and enumerate topologies in ACO-ME. [file 1471-2148-7-228-S1.tex]

\NeedsTeXFormat{LaTeX2e}[1995/12/01]
\documentclass[10pt]{bmc_article}    


% Load packages
\usepackage{cite} % Make references as [1-4], not [1,2,3,4]
\usepackage{url}  % Formatting web addresses  
\usepackage{ifthen}  % Conditional 
\usepackage{multicol}   %Columns
\usepackage[utf8]{inputenc} %unicode support
\usepackage{amsmath,amsthm, amssymb,alg,algorithmic,graphicx,subfigure,rotating}
\urlstyle{rm}


\newtheorem{thm}{Theorem}{\bf}{}
\newtheorem{Pro}{Problem}{\bf}{}

\setlength{\topmargin}{0.0cm}
\setlength{\textheight}{21.5cm}
\setlength{\oddsidemargin}{0cm} 
\setlength{\textwidth}{16.5cm}
\setlength{\columnsep}{0.6cm}

\newboolean{publ}


%Review style settings
\newenvironment{bmcformat}{\begin{raggedright}\baselineskip20pt\sloppy\setboolean{publ}{false}}{\end{raggedright}\baselineskip20pt\sloppy}

%Publication style settings
%\newenvironment{bmcformat}{\fussy\setboolean{publ}{true}}{\fussy}


% Begin ...
\begin{document}
\begin{bmcformat}


%%%%%%%%%%%%%%%%%%%%%%%%%%%%%%%%%%%%%%%%%%%%%%
%%                                          %%
%% Enter the title of your article here     %%
%%                                          %%
%%%%%%%%%%%%%%%%%%%%%%%%%%%%%%%%%%%%%%%%%%%%%%

\title{An ant colony optimization algorithm for phylogenetic estimation under the minimum evolution principle.
SUPPLEMENTARY MATERIAL}

\author{Daniele Catanzaro$^1$%
       \email{Daniele Catanzaro - dacatanz@ulb.ac.be}%
      \and
         Raffaele Pesenti$^2$%
         \email{Raffaele Pesenti - pesenti@unive.it}
       and 
         Michel C. Milinkovitch\correspondingauthor$^{1}$%
         \email{Michel C. Milinkovitch - mcmilink@ulb.ac.be}%
      }
      


\address{%
    \iid(1)Laboratory of Evolutionary Genetics, Institute for Molecular Biology and Medicine (IBMM),
	Universit\'{e} Libre de Bruxelles (U.L.B.), CP300, Rue Jeener et Brachet 12, B-6041, Gosselies, Belgium.\\
    \iid(2)Dipartimento di Matematica Applicata,  Universit\'{a} Ca' Foscari,  Dorsoduro 3246 - 30123,  Venice,  Italy.}%

\maketitle


%%%%%%%%%%%%%%%%%%%%%%%%%%%%%%%%%%%%%%%%%%%%%%
%%                                          %%
%% Enter the abstract of your article here     %%
%%                                          %%
%%%%%%%%%%%%%%%%%%%%%%%%%%%%%%%%%%%%%%%%%%%%%%


\begin{abstract}
Here, we provide additional material on the structure of the EPT matrices as well as how we generate and enumerate topologies in our program ACO-ME.
\end{abstract}


\ifthenelse{\boolean{publ}}{\begin{multicols}{2}}{}

\newpage


\section{Structure of the EPT matrices}\label{Structure of the topological matrix}
In this section we describe the Edge-Path Tree (EPT) matrices  (\cite{Wolsey00}, p. 550) which properties are exploited by our ACO-ME program for the computation of a primal bound. Note that different EPT matrices can describe a single phylogeny $T$: given an EPT matrix $\mathbf{X}$ associated to $T$, any other EPT matrix $\hat{\mathbf{X}}$ differing from $\mathbf{X}$ by swapping its rows and/or columns describes the same phylogeny. Second, EPT matrices present redundant information. Below, we show (i) how one can obtain a one-to-one correspondence between EPT matrices and phylogenies and (ii) that a subset of an EPT matrix entries are sufficient to describe the corresponding phylogeny. 
 
Throughout this document, we assume that the set $\Gamma$ of taxa  is ordered  lexicographically according to the names of the taxa, and we indicate each leaf of a phylogeny $T$ with the name of the corresponding taxon. As an illustration, we will use a hypothetical dataset of five taxa  $\Gamma=\{A,B,C,D,E\}$ and the phylogeny presented in Figure (\ref{Figure1}).

The $\frac{n(n-1)}{2} \times (2n-3)$ EPT matrix $\mathbf{X}$ that describes a generic phylogeny $T$ with $n$ leaves is a 0/1 matrix that includes a row for each path joining two leaves $i$, $j$, and a column for each edge $k$  of $T$. The entry $x_{ij,k}$ is equal to 1 if edge $k$ is on the path between $i$ and $j$, 0 otherwise.

Such that each phylogeny corresponds to a single EPT matrix, we require a specific order on the rows and the columns of $\mathbf{X}$. First, rows of $\mathbf{X}$ are ordered lexicographically on the basis of the order of the taxa in $\Gamma$. Considering the tree in Figure (\ref{Figure1}), the first row of $\mathbf{X}$ describes the path between taxa $A$ and $B$, the second row describes the path between $A$ and $C$, etc.  Second, we impose that the first $n$ columns of $\mathbf{X}$ correspond to the external edges of $T$ and that they are lexicographically ordered according to the corresponding leaf names (e.g., the column associated to the internal edge $e_A$ is followed by the column associated to the internal edge $e_B$, ect.).  Finally, we impose that the remaining $n-3$ columns, corresponding to the internal edges of $T$, are ordered according to the following conditions. Given a generic external edge $e$, we define $dist(e)$ as the topological distance of $e$ from the leaf $A$. In Figure (\ref{Figure1}), $dist(e_1)$ is equal to 2, whereas $dist(e_2)$ is equal to 3. In addition, we define $path(e)$ as the first path, from a lexicographical point of view, that includes $e$. In Figure (\ref{Figure1}), both $path(e_1)$ and $path(e_2)$ return the path between $A$ and $C$. Then, we impose that the column associated to the internal edge $e_1$ precedes the column associated to the internal edge $e_2$ in $\mathbf{X}$ if one of the following two conditions holds: $path(e_1)$ lexicographically precedes $path(e_2)$, or $path(e_1) = path(e_2)$ and $dist(e_1) < dist(e_2)$. This order relation is complete as we cannot have $path(e_1) = path(e_2)$ and $dist(e_1) = dist(e_2)$. The EPT matrix $\mathbf{X}$ describing the tree in Figure (\ref{Figure1})  is reported in Table~(\ref{Table1}).

\begin{figure}
  \centering
  \includegraphics[width=7cm]{Figures/Tree001}\\
  \caption[An example of phylogeny with five taxa]{An example of phylogeny with five leaves.}\label{Figure1}
\end{figure}


\begin{center}
\begin{table}
\centering
\begin{tabular}{c|ccccccc|}
                  &$e_A$ &$e_B$ & $e_C$ & $e_D$ &$e_E$ & $e_1$ & $e_2$ \\
               \hline
               AB &  1   &  1   &  0    &  0    &  0   &  0    & 0 \\
               AC &  1   &  0   &  1    &  0    &  0   &  1    & 1 \\
               AD &  1   &  0   &  0    &  1    &  0   &  1    & 1 \\
               AE &  1   &  0   &  0    &  0    &  1   &  1    & 0 \\
               BC &  0   &  1   &  1    &  0    &  0   &  1    & 1 \\
               BD &  0   &  1   &  0    &  1    &  0   &  1    & 1 \\
               BE &  0   &  1   &  0    &  0    &  1   &  1    & 0 \\
               CD &  0   &  0   &  1    &  1    &  0   &  0    & 0 \\
               CE &  0   &  0   &  1    &  0    &  1   &  0    & 1 \\
               DE &  0   &  0   &  0    &  1    &  1   &  0    & 1 \\
             \hline
           \end{tabular}
           \caption[An example of EPT matrix]{The  EPT matrix corresponding to the phylogeny shown in Figure (\ref{Figure1}).}
           \label{Table1}
\end{table}
\end{center}

We observe that any EPT matrix $\mathbf{X}$ can be decomposed into blocks, and we show that only a subset of entries of $\mathbf{X}$ are necessary to describe a phylogeny. More specifically, we decompose $\mathbf{X}$ as:
\begin{eqnarray} \label{eq:matrice a blocchi}
  \mathbf{X} &=& \left(
           \begin{tabular}{l|l}
               $\mathbf{E}$             & ~$\mathbf{F}$     \\
                                        &                  \\
              \hline
                                        &                  \\
              $\mathbf{E}^\otimes$      &~$\mathbf{F}^\otimes$
           \end{tabular}
         \right)
\end{eqnarray}
where $\mathbf{E}$ is  the incidence matrix of external edges on the paths involving $A$, $\mathbf{F}$ is the incidence matrix of internal edges on the paths involving $A$, $\mathbf{E}^\otimes$ is the incidence matrix of external edges on the paths not involving $A$, $\mathbf{F}^\otimes$ is the incidence matrix of internal edges on the paths not involving $A$. Below, we show that $\mathbf{F}$ is sufficient to reconstruct $\mathbf{X}$ because the other submatrices are either a-priori fixed or can be derived from $\mathbf{F}$.

The submatrix $\mathbf{E}$ is of size $(n-1) \times n$. As its rows are the incidence vectors of the external edges on the $n-1$ paths involving $A$, it corresponds to the juxtaposition of a column vector with all entries equal to 1 and an identity matrix of size $(n-1) \times (n-1)$. As an example, $\mathbf{E}$ in Table~(\ref{Table1}) is the following $4 \times 5$ matrix
\begin{eqnarray}\label{matrice E}
  \mathbf{E} &=& \left(
          \begin{tabular}{cccccccc}
                1   &  1   &  0    &  0    &  0    \\
                1   &  0   &  1    &  0    &  0    \\
                1   &  0   &  0    &  1    &  0    \\
                1   &  0   &  0    &  0    &  1    \\
          \end{tabular}
         \right)
\end{eqnarray}
The structure of the submatrix $\mathbf{E}$ is common to all the $(2n-5)!!$ phylogenies that can be obtained with $n$ leaves.


Submatrix $\mathbf{E}^\otimes$ is of size $\frac{(n-1)(n-2)}{2} \times n$. As its rows are the incidence vectors of the external edges on the paths not involving $A$, its includes redundant information. Indeed, in a tree, an edge $k$ belongs to the path between $i$ and $j$ if $k$ belongs either to the path between $A$ and $i$ or to the path between $A$ and $j$, but not to both paths. Then the generic entry $x_{ij,k}$ of $\mathbf{E}^\otimes$ is determined univocally from the entries of $\mathbf{E}$ as follows:
\begin{eqnarray} x_{ij,k}&=&x_{Ai,k}\otimes x_{Aj,k} \quad \label{eq:1.costruzione di xorE} \end{eqnarray} where $\otimes$ is the exclusive-or operator. As an example, $\mathbf{E}^\otimes$ in Table~(\ref{Table1}) is
the following $6 \times 5$ submatrix
\begin{eqnarray}\label{matrice xorE}
  \mathbf{E}^\otimes &=& \left(
          \begin{tabular}{cccccccc}
                0   &  1   &  1    &  0    &  0    \\
                0   &  1   &  0    &  1    &  0    \\
                0   &  1   &  0    &  0    &  1    \\
                0   &  0   &  1    &  1    &  0    \\
                0   &  0   &  1    &  0    &  1    \\
                0   &  0   &  0    &  1    &  1    \\
          \end{tabular}
         \right)
\end{eqnarray}
Note that $\mathbf{E}^\otimes$ is common to all phylogenies that can be obtained with $n$ leaves.


Submatrix $\mathbf{F}^\otimes$ is of size $\frac{(n-1)(n-2)}{2} \times (n-3)$ and is different for each topology. However, as $\mathbf{E}^\otimes$, it includes redundant information. Its generic entry $x_{ij,k}$ of $\mathbf{F}^\otimes$ is determined univocally from the entries of $\mathbf{F}$ as in (\ref{eq:1.costruzione di xorE}). As an example, $\mathbf{F}^\otimes$ in  Table~(\ref{Table1}) is the following $6\times 2$ submatrix
\begin{eqnarray}
  \mathbf{F}^\otimes &=& \left(
          \begin{tabular}{cccccccc}
                 1    & 1 \\
                 1    & 1 \\
                 1    & 0 \\
                 0    & 0 \\
                 0    & 1 \\
                 0    & 1 \\
          \end{tabular}
         \right)
\end{eqnarray}
So far, we have shown than the $(n-1) \times (n-3)$ submatrix $\mathbf{F}$ includes all the necessary information for describing the topology of a tree. As an example, $\mathbf{F}$ in Table (\ref{Table1}) is the following $4\times 2$ submatrix
\begin{eqnarray}\label{eq:albero di figura2}
  \mathbf{F} &=& \left(
          \begin{tabular}{cccccccc}
                0   &  0      \\
                1   &  1      \\
                1   &  1      \\
                1   &  0      \\
          \end{tabular}
         \right)
\end{eqnarray}
However, the values of the entries of $\mathbf{F}$ are not unconstrained. It can be demonstrated that the following theorem must hold \cite{Daniele5}:
\begin{thm} \label{lem:FForest}
Matrix $\mathbf{X}$ is the EPT matrix of a phylogeny $T$ if and only if all the following conditions hold on submatrix $\mathbf{F}$:
\begin{enumerate}
\item It does not include any of the following $2\times 2$ submatrices 
\begin{eqnarray}
\mathbf{M}_1=\left(\begin{array}{cc} 1 & 1 \\ 0 & 1
\end{array}\right)
\end{eqnarray}
or
\begin{eqnarray}
\mathbf{M}_2=\left(\begin{array}{cc} 0 & 1 \\ 1 & 1
\end{array}\right)
\end{eqnarray}
where the columns and rows whose intersection defines $\mathbf{M}_1$ and $\mathbf{M}_2$ are not necessarily adjacent in $\mathbf{F}$.

\item Each of its columns exhibits at least two entries equal to 1.

\item If columns $r$ and $s$, with $r<s$, have an entry equal to 1 in the same row, then the number of entries equal to 1 in column $r$ is larger than in column $s$.
\end{enumerate}
\end{thm}

The formal demonstration of this theorem is out of the scope of this Supplementary Material document but can be derived from the arguments that we introduce in Section~\ref{How to generate correct topologies}.

\section{How to generate topologies}\label{How to generate correct topologies}
In ACO-ME, we generate different topologies by modifying entries of the submatrix $\mathbf{F}$ defined in Section~\ref{Structure of the topological matrix}. First, let us observe that not all $0/1$ assignments to the $\mathbf{F}$ entries lead to valid topologies (strictly bifurcating trees). As an example, consider the following matrix
\begin{eqnarray}\label{eq:albero di figura3}
  \mathbf{F} &=& \left(
          \begin{tabular}{cccccccc}
                1   &  1      \\
                1   &  0      \\
                0   &  1      \\
                1   &  0      \\
          \end{tabular}
         \right).
\end{eqnarray}
It yields the graph in Figure (\ref{Figure6BME1}).


To better understand the relations among the entries of $\mathbf{F}$, let us consider how to generate a tree with $n$ leaves starting from a tree with $n-1$ leaves. Consider an initial set of four species $\Gamma=\{A,B,C,D\}$ and the possible unrooted binary tree in Figure (\ref{Figure4}). There are only $(2n-3)$ possible ways to generate a correct binary unrooted tree-topology by adding a new leaf $Q$. $Q$ can have an immediate ancestor in common with one of the $n$ species in $\Gamma$, call it $L$. This would generate a node on the external edge $v_L$. To simplify, we say that we have inserted $v_Q$ into $v_L$. Alternatively, the external edge $v_Q$ could be inserted into one of the $(n-3)$ internal edges of the original tree. In both cases, we have inserted a new internal edge, call it $v_Z$, and a new external edge $v_Q$. In the topological matrix $\mathbf{X}$, the insertion of a new leaf implies the addition of (i) two new columns (the $v_Q$ column added to submatrices $\mathbf{E}$ and $\mathbf{E}^\otimes$, and the $v_Z$ column added to submatrices $\mathbf{F}$ and $\mathbf{F}^\otimes$) and (ii) $n$ new rows (one $A$ to $Q$ row added to submatrices $\mathbf{E}$ and $\mathbf{F}$ and the $(n-1)$ rows, corresponding to all the remaining paths involving $Q$, added to submatrices $\mathbf{E}^\otimes$ and $\mathbf{F}^\otimes$). Below, we consider only how the submatrix $\mathbf{F}$ is modified.

\begin{figure}[!t]
  \centering
  \includegraphics[width=7cm]{Figures/Tree3}\\
  \caption[An EPT matrix non-coding a tree]{An invalid topology generated by the matrix (9).}\label{Figure6BME1}
\end{figure}

When $Q$ is inserted  into the external edge of $A$,  all the paths from $A$ to the other leaves, except $Q$, will include $v_Z$. Hence, the new elements of matrix $\mathbf{F}$ are:
\begin{eqnarray}
f_{r,n-3}&=&1, ~~ r=1,\ldots,n-2\label{eq:1inserzione su A}\\
f_{n-1,s}&=&0, ~~ s=1,\ldots,n-3\label{eq:2inserzione su A}
\end{eqnarray}

On the other hand, when $Q$ is inserted into and external edge of a specie $L$ different from $A$, only the paths from $A$ to $L$ and from $A$ to $Q$ will include $v_Z$. Hence, the new elements of matrix $\mathbf{F}$ are:
\begin{eqnarray}
f_{n-1,n-3}&=&1 \label{eq:1inserzione su foglia differente da A}\\
f_{r_L,n-3}&=&f_{n-1,n-3} \\
f_{r\neq r_L,n-3}&=&0, ~~ r=1,\ldots,n-2\label{eq:2inserzione su foglia differente da A}\\
f_{n-1,s}&=&f_{r_L,s}, ~~ s=1,\ldots,n-4 \label{eq:3}
\end{eqnarray}
where $r_L$ is the index of the path from $A$ to $L$.


The case of the insertion of $Q$ into an internal edge, say it $v_t$, is more complicate describe. Let us indicate with $\alpha$ and $\beta$ the two internal vertices incident to the internal edge $v_t$, and let  $\alpha$ be the nearest internal vertex to $A$. Moreover, let us indicate with $Z$ the insertion point between $\alpha$ and $\beta$.

Then, all the paths originally including $v_t$ will also include $v_Z$, whereas the path from $A$ to $Q$ will include $v_Z$ or not, depending on the "orientation" of the edge $v_{Z}$: if $v_{Z}$ has $\alpha$ and $Z$  as incident vertices, it will be included on the $A$ to $Q$ path and $v_{t}$ will be excluded, vice versa otherwise.  In the first case we will have 
\begin{eqnarray}
f_{r,n-3}&=&f_{rt},~~ r=1,\ldots,n-2,\label{eq:1inserzione su ramo interno}\\
f_{n-1,j}&=&\left\{
              \begin{array}{ll}
                 0, & \hbox{$j=n-3$;}\\
                 1, & \hbox{$ f_{qj}=1,q=1\ldots n-2 |f_{q(n-3)}=1$;} \\
                 0, & \hbox{otherwise.}
              \end{array}
            \right.\label{eq:2inserzione su ramo interno}
\end{eqnarray}
while in the second case
\begin{eqnarray}
f_{r,n-3}&=&f_{rt},~~ r=1,\ldots,n-2,\label{eq:1inserzione su ramo interno caso B}\\
f_{n-1,j}&=&\left\{
              \begin{array}{ll}
                 1, & \hbox{$j=n-3$;}\\
                 0, &  \hbox{$j=t$;}\\
                 1, & \hbox{$ f_{qj}=1,q=1\ldots n-2 |f_{q(n-3)}=1$;} \\
                 0, & \hbox{otherwise.}
              \end{array}
            \right.\label{eq:2inserzione su ramo interno caso B}
\end{eqnarray}
For example, starting from the tree in Figure~(\ref{Figure4}) represented by the matrix
\begin{eqnarray}\label{eq:albero di figura4}
  \mathbf{F} &=& \left(
          \begin{tabular}{cccccccc}
                1         \\
                0         \\
                1         \\
          \end{tabular}
         \right)
\end{eqnarray}
If we insert $Q$ into the external edge of $A$, we obtain
\begin{eqnarray}\label{eq:albero di figura 4 - inserzione su A}
  \mathbf{F} &=& \left(
          \begin{tabular}{cccccccc}
                1   &  1      \\
                0   &  1      \\
                1   &  1      \\
                0   &  0      \\
          \end{tabular}
         \right)
\end{eqnarray}
If we insert $Q$ into the external edge of $B$, we obtain
\begin{eqnarray}\label{eq:albero di figura4  - inserzione su B}
  \mathbf{F} &=& \left(
          \begin{tabular}{cccccccc}
                1   &  1      \\
                0   &  0      \\
                1   &  0      \\
                1   &  1      \\
          \end{tabular}
         \right)
\end{eqnarray}
Finally, if we insert $Q$ into the internal edge, we will have
\begin{eqnarray}\label{eq:albero di figura4 - inserzione su ramo interno}
  \mathbf{F} &=& \left(
          \begin{tabular}{cccccccc}
                1   &  1      \\
                0   &  0      \\
                1   &  1      \\
                1   &  0      \\
          \end{tabular}
         \right)
\end{eqnarray}
or
\begin{eqnarray}\label{eq:albero di figura4 - inserzione su ramo interno caso B}
  \mathbf{F} &=& \left(
          \begin{tabular}{cccccccc}
                1   &  1      \\
                0   &  0      \\
                1   &  1      \\
                0   &  1      \\
          \end{tabular}
         \right).
\end{eqnarray}

\begin{figure}[!t]
  \centering
  \includegraphics[width=7cm]{Figures/Tree4}\\
  \caption[Example of possible unrooted binary tree with four leaves]{A possible unrooted binary tree for four leaves.}\label{Figure4}
\end{figure}

\section{Enumerating phylogenies}
The EPT block decomposition and formulae (\ref{eq:1inserzione su A}-\ref{eq:2inserzione su ramo interno caso B}) can be used to generate an exact algorithm (\cite{Wolsey}, p. 91) to solve the Problem (1) described in the main paper (to which the present Supplementary Material is associated). More specifically, given a phylogeny $\mathbf{X}$, we call $\mathcal{E}_e$ the set of \emph{external edges}, and $\mathcal{E}_{i}$ the set of \emph{internal edges}. We also denote $\mathbf{X}^*$ as the optimal phylogeny and $length^*$ as the corresponding tree length. We assume that an oracle, hereafter called \texttt{SolveSystem}, implementing the procedures described in \cite{Waddell01} or (\cite{Felsenbook}, p. 151), is able to compute the length of a phylogeny $\mathbf{X}$. Finally, we call \texttt{Insert-Leaf-In-External-Edge} and \texttt{Insert-Leaf-In-Internal-Edge}, the procedure implementing formulae (\ref{eq:1inserzione su A}-\ref{eq:3}) and (\ref{eq:1inserzione su ramo interno}-\ref{eq:2inserzione su ramo interno caso B}), respectively. Then, an exact algorithm implicitly enumerating all possible $(2n-5)!!$ topologies (\cite{Felsenbook}, p. 19) can be obtained by running the deep-first algorithm (\cite{Wolsey}, p. 99) illustrated in Figure (\ref{DFS}). The initial value of $length^*$ is set to infinite (although much better performances can be obtained by setting heuristically this value to, e.g., that obtained with the Neighbor-Joining algorithm \cite{SaitouNei}) and the initial $\mathbf{X}^*$ is set to null. Subsequently, \texttt{DeepFirstSearch} is recursively executed on each of the three EPT matrices corresponding to the topologies among four randomly-chosen taxa and, finally, the optimal phylogeny and the corresponding length are returned. 

\begin{center}
\begin{figure}
\centering
\begin{algorithmic}
\STATE \textbf{procedure} \texttt{DeepFirstSearch}($\mathbf{X}$, rows, columns)
\IF{rows$\geq(n-1)$} \STATE $length$= \texttt{SolveSystem}($\mathbf{X}$) \IF {$length<length^*$} \STATE $\mathbf{X}^*=\mathbf{X}$; \STATE $length^*=length$ \ENDIF 
\ELSE \IF {$length<length^*$} \FOR{$i\in\mathcal{E}_e$} \STATE \texttt{Insert-Leaf-In-External-Edge}($\mathbf{X}$,rows,columns) \STATE \texttt{DeepFirstSearch}($\mathbf{X}$, rows+1, columns+1) \STATE \texttt{Delete}($\mathbf{X}$, rows, columns) \ENDFOR
							  \FOR{$i\in\mathcal{E}_i$} \STATE \texttt{Insert-Leaf-In-Internal-Edge}($\mathbf{X,i}$) \STATE \texttt{DeepFirstSearch}($\mathbf{X}$, rows+1, columns+1) \STATE \texttt{Delete}($\mathbf{X}$, rows, columns)\ENDFOR
      \ELSE \STATE return
      \ENDIF      
\ENDIF 
\end{algorithmic}
\caption{A deep-first algorithm for Problem (1).} \label{DFS}
\end{figure}
\end{center}

\bibliography{Biblioteca}
\bibliographystyle{plain}
\end{bmcformat}
\end{document}
